# Supplementary material for: How Scientists View Vaccine Hesitancy
Source: Vaccines (Basel). 2023 Jul 6;11(7):1208. doi: 10.3390/vaccines11071208 (PMC10385302; doi:10.3390/vaccines11071208)
Supplement: Supplementary file 1 [file vaccines-11-01208-s001.zip]

Archive with 1 entries (1 files):
- vaccines-2454012-supplementary.pdf
